# Supplementary material for: Educational Interventions for Chronic Obstructive Pulmonary Disease (COPD) in Care Homes: A Near-Empty Scoping Review Revealing a Major Evidence Gap
Source: Nurs Rep. 2026 Jan 29;16(2):43. doi: 10.3390/nursrep16020043 (PMC12942988; doi:10.3390/nursrep16020043)
Supplement: Supplementary file 1 [file nursrep-16-00043-s001.zip]

Archive with 1 entries (1 files):
- nursrep-3995673-supplementary.pdf
